# Supplementary material for: NK Cytotoxicity Mediated by NK-92 Cell Lines Expressing Combinations of Two Allelic Variants for FCGR3
Source: Antibodies (Basel). 2024 Jul 12;13(3):55. doi: 10.3390/antib13030055 (PMC11270249; doi:10.3390/antib13030055)
Supplement: Supplementary file 1 [file antibodies-13-00055-s001.zip]

Archive with 1 entries (1 files):
- antibodies-3001059-supplementary.pdf
